# Supplementary material for: Influenza A (N1-N9) and Influenza B (B/Victoria and B/Yamagata) Neuraminidase Pseudotypes as Tools for Pandemic Preparedness and Improved Influenza Vaccine Design
Source: Vaccines (Basel). 2022 Sep 14;10(9):1520. doi: 10.3390/vaccines10091520 (PMC9571397; doi:10.3390/vaccines10091520)
Supplement: Supplementary file 1 [file vaccines-10-01520-s001.zip]

Archive with 1 entries (1 files):
- vaccines-1885052-SM.pdf
